# Supplementary material for: The efficacy and safety of ketamine in the treatment of super-refractory status epilepticus: a systematic review
Source: J Neurol. 2024 May 23;271(7):3942–52. doi: 10.1007/s00415-024-12453-7 (PMC11233303; doi:10.1007/s00415-024-12453-7)
Supplement: Supplementary file 3 — Supplementary file3 (XLSX 11 KB) [file 415_2024_12453_MOESM3_ESM.xlsx]

## Sheet: Sheet1
Study	Study type	Ketamine sample size	Gender M/F	Age, mean (SD), y	duration of SRSE
Alkhachroum, A 2020	Retrospective	68	22/46	53±19
Basha, M M 2015	Retrospective	11	5//6	33–68 mean 54
Caranzano, L 2022	Prospective	11	6//5	48 ± 22	20 days (range3-96)
Dericioglu, N 2020	Retrospective	7	4//3	44-86
Höfler, L 2016	Retrospective	43	22/20	67 (59.3, 72.0)	10 (5.0, 21.0)
Jacobwitz, M 2023	Retrospective	38	-	91 (8–340)days
Kuki, I 2024	Retrospective	18	14//4	1 year and 5 months [range 11 days −24 years]
Machaodo, R A 2022	Retrospective	24	16//8	Responders patients 51 ± 14.8 Non-responders 55.4 ± 20.5	Responders patients10 (3–21)Non-responders 10.4 (3.5–23)
Rosati, A 2012	Retrospective	9	4//5	16 months to 10 years 5 months (mean 5.2±3.2 years; median 4.6 years	6 days (mean 8.5±7.5;range 2–26 days)
Sabharwal, V 2015	Retrospective	67	18/49	8to85years (mean—58 years,median—62 years)	1 to 29 days with a mean duration of 6.0 days
Synowiec, A S 2013	Retrospective	11	7//4	52 (SD 18.0)	4 to 28 days (mean = 9.8, SD = 8.9)
