# Supplementary material for: The efficacy and safety of ketamine in the treatment of super-refractory status epilepticus: a systematic review
Source: J Neurol. 2024 May 23;271(7):3942–52. doi: 10.1007/s00415-024-12453-7 (PMC11233303; doi:10.1007/s00415-024-12453-7)
Supplement: Supplementary file 4 — Supplementary file4 (XLSX 12 KB) [file 415_2024_12453_MOESM4_ESM.xlsx]

## Sheet: Sheet1
Study	N episodes	Concurrent anesthetics	Katemine started time	Katemine infusion rate	Katemine maintained duration	Response rate	Mortality	Adverse events
Alkhachroum, A 2020	68, all SRSE	2 +/- 1, midazolam in 68, propofol in 36 and pentobarbital in 10	2 days (1; 4.5)	2.2 +/- 1.8 [0.2 -10]mg/kg/h	2(1-4)days	43(63.23%)	0.456	Not reported
Basha, M M 2015	11, all RSE	1–5	0-11days, mean 5.4 days, standard deviation [SD] 4.0	1–5 mg/kg/h (mean = 3.5 mg/kg/h)	2–27 days	4(36.36%)	0.2727	3 Pneumonia,2 ICP(ICP, intracranial pressure);,3Sepsis,2 cardiac failure,2 hepatic failure,1 renal failure.
Caranzano, L 2022	11, all SRSE	2~10	4 days (range 2–20)	5 mg/kg/h (range 2.5–15	2 days(range 1–16)	7/11(63.63%)	0.363	Not reported
Dericioglu, N 2020	7,6 SRSE	2~5	4-19days	1-5 mg/kg/h	3-24days	5/7(71.42%)	0.29	1 Hepatic failure
Höfler, L 2016	42,3 RSE,39 SRSE	3 (2.0, 4.0)	3 (2.0, 6.8)	2.55 (2.09, 3.22)	4 (2.0, 6.8)	27/42(64.28%)	0.4523	None
Jacobwitz, M 2023	38,35 RSE,3 SRSE	3 (2–3)	-	1-6 mg/kg/h, 2 mg/kg/h (IQR 1–3)	-	23/38(60.52%)	0.4473	1 Hypertension
Kuki, I 2024	18,all SRSE	5 [IQR 3–5]	6.5 [IQR 4.0–10.5]	3.0 [IQR 2.0–4.3]mg/kg/h	7.5 [IQR 2.8–15.5]	(76%)76 [IQR 53–94]	0	1 Hypotension,1 hypertension, 1 mild respiratory distress
Machaodo, R A 2022	24	Responders: 4 (2–6) Non-responders: 4 (2–8)	Responders: 1 (0.5–2) [0.5–2] Non-responders: 1 (0.5–7) [0.75–2.5]	Responders: 2.2 [0.69–5] (±1.4) Non-responders: 2.4 [1–4] (±1.6)	-	12/24(50%)	0.5416	None
Rosati, A 2012	9，1 RSE,9 SRSE	2~7	6 days of SE (mean 7.7±7.5 days; range 5 hours–26 days	40 gamma(mg)/kg/min (mean 36.5 6 18.6 gamma[mg]/ kg/min; range 10–60 gamma[mg]/kg/min)	6 days (mean 6.7±4.5 days; range 3–17 days)	6/9(66.66%)	0	None
Sabharwal, V 2015	67, all SRSE	-	-	25–175 mcg/kg/min	6 (1-29)	0.91	0.39	Not reported
Synowiec, A S 2013	11, all SRSE	1~4	1 to 11 days (mean = 5, SD = 5.1)	0.45 mg/kg/h to 2.1 mg/kg/h (mean = 1.3 mg/kg/h)	4 to 28 days (mean = 9.8, SD = 8.9)	7/11(63.63%)	18.18%other medical causes	Not reported
